# Supplementary material for: Psychosocial burden of axial spondyloarthritis and impact of different disease domains: a systematic literature review
Source: Rheumatol Adv Pract. 2025 May 26;9(3):rkaf063. doi: 10.1093/rap/rkaf063 (PMC12202762; doi:10.1093/rap/rkaf063)
Supplement: rkaf063_Supplementary_Data [file rkaf063_supplementary_data.zip]

Archive with 1 entries (1 files):
- rkaf063_supplementary_data.docx
